# Supplementary material for: Extracorporeal membrane oxygenation and acute kidney injury: a single-center retrospective cohort
Source: Sci Rep. 2023 Sep 13;13:15112. doi: 10.1038/s41598-023-42325-5 (PMC10499785; doi:10.1038/s41598-023-42325-5)
Supplement: Supplementary file 1 — Supplementary Information 1. [file 41598_2023_42325_MOESM1_ESM.csv]

Age_at_ECMO_Start	Gender	Race_Description	Research_Authorization_Flag	Apache3_ScoreSAS_24hr	SOFA_day1	ECMO_Pump	Respiratory_support	Type_of_Respiratory_Support	Intubation	Extubated_during_ECMO	NonInvasiveVentUse	NonInvasiveVentDays	Transfusion_During_ECMO	Total_CRYO_on_ECMO	Total_FFP_on_ECMO	Total_Whole_Blood_on_ECMO	Total_PLT_on_ECMO	Total_RBC_on_ECMO	Total_Transfusion_on_ECMO	Therapeutic_Hypothermia_Y_N	Targeted_Temperature	Therapeutic_Hypothermia_Hours	Therapeutic_Plasma_Exchange	Ambulation_on_ECMO	AKI_Prior_to_ECMO_Start	AKI_After_ECMO_Start	AKI_by_1_5_X_Rise_in_Cr_from_Baseline	AKI_by_2_X_Rise_in_Cr_from_Baseline	AKI_by_3_X_Rise_in_Cr_from_Baseline	Baseline_Cr_to_Use	Oliguric_AKI	Oliguric_AKI_Received_Diuretics	CRRT	CRRT_Initiation	Reason_CRRT_Stopped	DIC_During_ECMO	Hemolysis	Thrombus_During_ECMO	Bleeding	Bleeding_site	Renal_Microembolisms	Neuro_events	on_set_infection	Coagulopathy	CKD_Prior_to_Hospital_Admission	CKD_90_Days_After_Hosp_Discharge	CKD_1_Year_After_Hosp_Discharge	Long_Term_Dialysis	Renal_Biopsy_Prior_ECMO
74.29071222	0	2	Y	107	9	2	1	3	1	0	0	0	1	0	0	0	0	1320	1320	0	0	0	0	0	0	1	1	2	0	1.042399295	1	1	0	0	0	0	0	0	1	5	0	0	0	0	0	0	0	0	0
71.38316222	1	2	Y	134	13	2	1	3	1	0	0	0	1	0	1347	0	2059	8583	11989	0	0	0	0	0	0	1	1	2	3	1.21	1	1	1	2	3	1	0	0	0	0	0	0	1	1	0	0	0	0	0
72.69471823	1	2	Y	66	12	2	1	3	1	0	0	0	1	1100	2400	0	1500	3960	8960	0	0	0	0	0	0	1	1	0	0	1.2	0	0	0	0	0	0	0	0	0	0	0	0	0	1	1	1	0	0	0
68.11570652	1	2	Y	99	11	2	1	3	1	0	0	0	1	0	2400	0	300	1650	4350	0	0	0	0	0	0	1	1	0	0	0.9	0	0	0	0	0	0	0	0	0	0	0	1	0	0	0	0	0	0	0
64.31340786	1	2	Y	30	2	2	1	3	1	0	0	0	1	0	600	0	0	1320	1920	0	0	0	0	0	0	0	0	0	0	0.751144541	0	0	0	0	0	0	0	0	1	2	0	0	0	0	0	0	0	0	0
61.82935394	1	2	Y	41	4	2	1	3	1	0	0	0	1	0	0	0	0	2310	2310	1	34	22.5	0	0	0	1	1	2	3	0.9	0	0	1	2	1	0	0	1	0	0	0	0	0	1	0	0	0	0	0
61.11886645	1	2	Y	112	11	2	1	3	1	0	0	0	1	0	624	0	0	990	1614	0	0	0	0	0	0	1	1	2	0	0.93	1	1	1	2	2	0	0	1	0	0	0	0	0	1	0	0	0	0	0
76.252369	0	2	Y	134	13	2	1	3	1	0	0	0	1	0	2300	0	590	3630	6520	0	0	0	0	0	0	0	0	0	0	1.047928928	0	0	0	0	0	0	0	0	0	0	0	0	0	1	0	0	0	0	0
55.84247091	1	2	Y	67	12	2	1	3	1	0	0	0	1	450	900	0	1200	5940	8490	0	0	0	0	0	0	1	1	2	0	0.729914726	0	0	0	0	0	0	0	1	1	3	0	1	0	1	0	0	0	0	0
54.18474789	1	2	Y	NA	NA	2	1	3	1	0	0	0	0	0	0	0	0	0	0	0	0	0	0	0	1	0	1	2	0	0.725463136	0	0	0	0	0	0	0	1	0	0	0	0	0	0	0	0	0	0	0
62.77361586	0	2	Y	114	14	2	1	3	1	0	0	0	1	0	1500	0	900	5940	8340	1	35	24	0	0	0	1	1	0	0	0.8	1	0	1	2	3	0	0	0	1	5	0	0	0	1	0	0	0	0	0
76.13601795	1	2	Y	82	8	2	1	3	1	0	0	0	1	300	2400	0	2100	3630	8430	0	0	0	0	0	0	0	0	0	0	1.5	0	0	0	0	0	1	1	0	1	3	0	0	0	1	1	1	1	0	0
51.27714845	1	2	Y	134	14	2	1	3	1	0	0	0	0	0	0	0	0	0	0	0	0	0	0	0	1	0	1	2	3	0.717385924	0	0	0	0	0	0	0	0	0	0	0	1	0	0	0	0	0	0	0
71.52719408	1	2	Y	137	13	2	1	3	1	0	0	0	1	589	1759	0	1068	3969	7385	0	0	0	0	0	0	1	1	2	0	0.88	0	0	0	0	0	0	0	0	1	5	0	1	0	1	0	0	0	0	0
62.96395163	1	4	Y	164	13	2	1	3	1	0	0	0	1	1464	3905	0	1698	7818	14885	0	0	0	0	0	1	0	1	2	3	0.747917986	1	1	1	2	3	1	0	0	0	0	0	0	0	1	0	0	0	0	0
50.81930755	0	2	Y	107	12	2	1	3	1	0	0	0	1	0	0	0	0	660	660	0	0	0	0	0	0	0	0	0	0	0.705	0	0	0	0	0	0	0	1	0	0	0	0	0	0	0	0	0	0	0
63.48541904	1	2	Y	56	6	2	1	3	1	1	0	0	0	0	0	0	0	0	0	0	0	0	0	1	0	0	0	0	0	1.1	0	0	0	0	0	0	0	0	0	0	0	0	0	0	0	0	0	0	0
78.21482242	0	2	Y	112	12	2	1	3	1	0	0	0	1	600	2100	0	1500	3630	7830	0	0	0	0	0	1	0	1	2	0	0.7	1	1	1	1	3	0	1	0	1	2	0	0	1	1	0	0	0	0	0
42.90426458	1	2	Y	96	12	2	1	3	1	0	0	0	1	290	615	0	497	3960	5362	1	33.5	24	0	0	1	0	1	0	0	0.691888162	0	0	0	0	0	0	0	0	1	2	0	1	0	1	0	0	0	0	0
62.91200091	1	2	Y	133	12	2	1	3	1	0	0	0	1	397	282	0	778	4388	5845	0	0	0	0	0	1	0	1	2	0	0.747792674	1	1	0	0	0	1	0	1	0	0	0	0	1	0	0	0	0	0	0
56.48774241	1	2	Y	147	13	2	1	3	1	0	0	0	1	468	2763	0	1107	5559	9897	0	0	0	0	0	1	0	1	2	3	0.731619062	0	0	1	2	1	0	1	1	1	3	0	0	0	1	0	1	0	1	0
39.7699692	0	2	Y	67	7	2	1	3	1	0	0	0	1	0	0	0	0	1980	1980	0	0	0	0	0	0	1	1	2	0	0.918214439	0	0	1	2	1	0	0	0	1	1	0	0	0	0	0	0	0	0	0
40.27999468	1	2	Y	96	13	2	1	3	1	0	0	0	1	300	600	0	600	2640	4140	0	0	0	0	0	0	1	1	2	3	0.68307982	1	0	1	2	3	1	0	0	0	0	0	1	1	1	0	0	0	0	0
53.05006845	0	2	Y	96	17	2	1	3	1	0	0	0	1	900	2400	0	1200	3300	7800	1	36	48	0	0	0	1	1	2	3	0.973521727	1	0	1	2	3	1	0	0	1	5	0	0	0	1	0	0	0	0	0
70.64666134	0	2	Y	79	9	2	1	3	1	0	0	0	1	1200	4200	0	2700	10890	18990	0	0	0	0	0	0	1	1	0	0	1.031810646	1	0	1	2	4	0	0	1	1	2	0	0	1	1	0	0	0	0	0
61.86614381	1	2	Y	83	10	2	1	3	1	0	0	0	1	450	5400	0	300	4290	10440	0	0	0	1	0	1	0	1	2	0	1.05	1	1	1	2	1	0	0	1	0	0	0	0	0	1	0	1	1	0	0
71.04913682	1	2	Y	70	4	2	1	3	1	0	1	1.166666667	1	0	0	0	0	3960	3960	0	0	0	0	0	0	1	1	0	0	0.766486912	0	0	0	0	0	0	0	0	1	3	0	0	0	1	0	0	0	0	0
72.58026846	1	2	Y	113	12	2	1	3	1	0	0	0	1	900	7200	0	3600	11880	23580	0	0	0	0	0	0	0	0	0	0	1.2	0	0	0	0	0	0	0	0	1	2	0	1	0	1	1	1	1	0	0
53.10548141	1	2	Y	97	14	2	1	3	1	0	0	0	0	0	0	0	0	0	0	0	0	0	0	0	0	1	1	2	3	0.722506227	1	0	1	2	3	1	0	1	0	0	1	0	0	0	0	0	0	0	0
36.13595521	1	2	Y	54	8	2	1	3	1	0	1	1.145833333	1	0	0	0	0	1320	1320	0	0	0	0	0	1	0	1	0	0	0.668190094	0	0	0	0	0	0	0	0	0	0	0	0	0	1	0	0	0	0	0
36.16632444	1	2	Y	54	8	2	1	3	1	0	1	1.145833333	1	0	0	0	0	330	330	0	0	0	0	0	1	0	1	0	0	0.668190094	1	1	0	0	0	0	0	1	0	0	0	0	0	1	0	0	0	0	0
72.90683132	1	4	Y	172	14	2	1	3	1	0	0	0	1	432	1695	0	1849	6089	10065	0	0	0	0	0	1	0	1	2	3	0.770513506	1	0	1	1	3	0	0	0	1	2	0	0	0	0	0	0	0	0	0
60.84504715	1	2	Y	71	10	2	1	3	1	0	0	0	1	300	1500	0	900	3630	6330	0	0	0	0	0	0	0	0	0	0	1.1	0	0	0	0	0	1	0	0	1	5	0	0	0	1	0	0	0	0	0
83.56454863	0	2	Y	118	14	2	1	3	1	0	0	0	1	900	4500	0	2700	5940	14040	0	0	0	0	0	1	0	1	0	0	1.6	0	0	1	2	2	0	0	0	1	5	0	0	0	1	1	0	0	0	0
54.85413339	1	2	Y	158	12	2	1	3	1	0	0	0	1	542	2068	0	3896	7364	13870	0	0	0	0	0	0	1	1	2	3	0.82	1	1	1	2	4	1	0	0	0	0	0	0	1	1	0	0	1	0	0
38.04806259	1	2	Y	118	17	2	1	3	1	0	0	0	1	1119	3075	0	3395.1	10857	18446.1	0	0	0	0	0	0	1	1	2	3	0.65	1	1	1	2	3	0	0	0	1	5	0	1	0	1	0	0	0	0	0
71.23775382	1	2	Y	142	14	2	1	3	1	0	1	0.541666667	1	300	3300	0	900	2970	7470	0	0	0	0	0	0	1	1	0	0	NA	1	0	0	0	0	0	0	0	0	0	0	0	0	0	0	0	0	0	0
25.11659822	1	3	Y	89	11	2	1	3	1	0	0	0	1	300	3300	0	1800	4620	10020	0	0	0	0	0	0	1	1	0	0	0.8	0	0	0	0	0	0	0	1	0	0	0	0	0	1	0	0	0	0	0
63.73917979	1	2	Y	134	12	2	1	3	1	0	0	0	1	300	2700	0	600	2970	6570	0	0	0	0	0	0	1	1	0	0	0.749778218	0	0	0	0	0	0	0	0	0	0	0	0	0	1	0	0	0	0	0
88.44599209	1	2	Y	102	11	2	NA	NA	NA	0	1	0.895833333	1	300	2400	0	2100	4620	9420	0	0	0	0	0	0	1	1	0	0	1.1	1	1	1	2	1	0	0	1	1	5	0	0	1	1	0	0	0	0	0
66.60712221	1	2	Y	130	12	2	1	3	1	0	0	0	1	0	0	0	0	4290	4290	0	0	0	0	0	1	0	1	0	0	0.756507089	0	0	0	0	0	0	0	1	1	1	0	0	1	0	0	0	0	0	0
26.41090957	1	2	Y	26	12	2	1	3	1	0	0	0	1	192	1175	0	830	31776	33973	0	0	0	0	1	1	0	1	2	3	0.71	1	0	1	2	2	1	1	1	0	0	0	0	1	1	0	0	0	0	0
26.81103886	1	2	Y	26	12	2	1	3	1	0	0	0	1	128	1700	0	3607	7919	13354	0	0	0	0	0	1	0	1	2	3	0.71	1	0	1	2	2	1	1	1	0	0	0	0	1	1	0	0	0	0	0
79.88267929	1	2	Y	137	13	2	1	3	1	0	0	0	1	593	1196	0	401	3300	5490	0	0	0	0	0	0	1	1	2	0	0.784939508	0	0	0	0	0	0	0	0	1	3	0	1	0	1	0	0	0	0	0
23.19769754	1	4	Y	143	13	2	1	3	1	0	0	0	1	0	1514	0	300	2322	4136	0	0	0	0	0	0	1	1	2	3	1.26	0	0	1	2	3	0	0	0	0	0	0	1	0	1	0	0	0	0	0
27.92848886	1	2	Y	51	12	2	1	3	1	0	0	0	1	600	2100	0	1800	2640	7140	0	0	0	0	0	0	0	0	0	0	0.9	0	0	0	0	0	0	0	1	0	0	0	0	0	1	0	0	0	0	0
85.1187809	1	2	Y	93	10	2	1	3	1	0	0	0	1	1200	1500	0	1500	3630	7830	0	0	0	0	0	0	0	0	0	0	0.9	0	0	0	0	0	0	0	0	1	3	0	1	0	1	0	0	0	0	0
85.12754392	1	2	Y	93	10	2	1	3	1	0	0	0	1	0	0	0	0	990	990	0	0	0	0	0	0	0	0	0	0	0.9	0	0	0	0	0	0	0	0	0	0	0	0	0	1	0	0	0	0	0
65.72534223	0	2	Y	153	13	2	1	3	1	0	0	0	1	460	3068	0	1659	4945	10132	0	0	0	0	0	0	0	0	0	0	0.9	0	0	1	2	3	1	1	0	0	0	0	1	0	1	1	0	0	0	0
70.36028595	0	2	Y	65	9	2	1	3	1	0	0	0	1	0	600	0	0	5280	5880	0	0	0	0	0	0	1	1	2	0	0.7	0	0	0	0	0	0	0	0	1	5	0	0	0	0	0	0	0	0	0
72.79957982	1	4	Y	156	14	2	1	3	1	0	0	0	1	360	3702	0	1185	7923	13170	0	0	0	0	0	0	0	0	0	0	125.245	0	0	0	0	0	0	0	0	1	1	0	1	0	0	1	0	0	0	0
21.85863184	0	2	Y	73	13	2	1	3	1	0	1	0.052083333	1	0	0	0	0	660	660	0	0	0	0	0	0	1	1	2	3	0.6	1	1	0	0	0	0	0	0	0	0	0	1	0	0	0	0	0	0	0
47.16416077	1	3	Y	79	11	2	1	3	1	0	0	0	1	0	0	0	300	990	1290	0	0	0	0	0	0	1	1	0	0	0.705312474	0	0	0	0	0	0	0	0	0	0	0	1	0	1	0	0	0	0	0
85.32364819	1	2	Y	114	11	2	1	3	1	0	0	0	1	0	3000	0	1800	5940	10740	0	0	0	0	0	0	1	1	0	0	0.98	0	0	0	0	0	0	0	0	0	0	0	0	0	1	0	0	0	0	0
79.64751312	0	2	Y	95	13	2	1	3	1	0	0	0	1	529	1727	0	1791	7660	11707	0	0	0	0	0	0	1	1	2	0	0.86	0	0	1	2	3	0	0	0	0	0	0	0	1	1	0	0	0	0	0
79.67613887	0	2	Y	95	13	2	1	3	1	0	0	0	1	0	0	0	0	330	330	0	0	0	0	0	0	1	1	2	0	0.86	1	0	1	2	3	0	0	1	0	0	0	0	0	0	0	0	0	0	0
64.17903643	0	2	Y	150	17	2	1	3	1	0	0	0	1	764	507	0	681	3601	5553	0	0	0	0	0	0	0	0	0	0	2.235	1	0	1	1	2	0	0	0	1	5	0	0	0	1	1	0	0	0	0
55.82325462	0	2	Y	79	10	2	1	3	1	0	0	0	1	1050	3000	0	1200	4290	9540	0	0	0	0	0	1	0	1	2	0	0.9	1	1	1	1	2	0	0	1	1	5	0	0	0	0	0	0	0	0	0
58.2202715	0	2	Y	73	10	2	1	3	1	0	0	0	1	1200	1200	0	1500	10230	14130	0	0	0	1	0	1	0	1	0	0	0.992074916	1	1	1	2	4	0	1	1	1	1	0	0	1	1	0	0	0	0	0
57.7942353	0	2	Y	121	15	2	1	3	1	0	0	0	1	0	0	0	0	330	330	0	0	0	0	0	0	1	1	2	3	0.815	1	1	1	2	1	0	0	0	0	0	0	0	0	1	0	0	0	1	0
54.78148338	1	2	Y	108	13	2	1	3	1	0	0	0	1	300	4200	0	2700	4950	12150	1	33	24	0	0	0	1	1	0	0	1.1	0	0	1	2	3	0	0	0	1	3	0	0	0	1	0	0	0	0	0
54.79499392	1	2	Y	108	13	2	1	3	1	0	0	0	1	0	2100	0	1800	2310	6210	0	0	0	0	0	1	0	1	0	0	1.1	1	1	1	2	3	0	0	0	1	3	0	1	0	1	0	0	0	0	0
57.64722793	0	2	Y	82	9	2	1	3	1	0	0	0	1	0	0	0	0	990	990	0	0	0	0	0	0	1	1	0	0	0.6	0	0	0	0	0	0	0	0	1	3	0	0	0	1	0	0	0	0	0
44.23648757	1	4	Y	NA	NA	2	1	3	1	0	0	0	1	300	1800	480	600	3960	7140	0	0	0	0	0	0	1	1	2	0	0.696196403	1	1	1	2	1	0	0	0	1	5	0	0	0	1	1	1	1	0	0
83.58571945	1	2	Y	89	10	2	1	3	1	0	0	0	1	750	2400	0	1200	7260	11610	0	0	0	0	0	0	1	1	0	0	1.6	1	0	1	2	3	0	0	1	1	3	0	0	1	1	1	0	0	0	0
54.78641532	0	2	Y	69	10	2	1	3	1	0	0	0	1	0	0	0	300	1980	2280	0	0	0	0	0	0	0	0	0	0	0.979946888	0	0	0	0	0	0	0	0	1	3	0	0	0	1	0	0	0	0	0
54.79731729	0	2	Y	69	10	2	1	3	1	0	0	0	1	300	1200	0	900	2310	4710	0	0	0	0	0	0	0	0	0	0	0.979946888	0	0	0	0	0	0	0	1	1	5	0	1	0	1	0	0	0	0	0
19.16672371	0	2	Y	148	13	2	1	3	1	0	0	0	1	116	603	0	795	5610	7124	0	0	0	1	0	0	1	1	2	0	0.89	1	1	1	2	3	0	0	0	1	12	0	0	0	0	0	0	0	0	0
49.27492965	1	2	Y	121	14	2	1	3	1	0	1	0.427083208	1	0	0	0	763	1650	2413	0	0	0	0	0	1	0	1	0	0	0.711608926	0	0	0	0	0	0	0	0	0	0	0	0	0	0	0	0	0	0	0
81.77399992	1	2	Y	60	9	2	1	3	1	0	0	0	1	600	3300	0	1800	3960	9660	0	0	0	0	0	0	0	0	0	0	1.05	0	0	0	0	0	0	0	0	0	0	0	1	0	1	0	0	0	0	0
78.89194045	0	2	Y	116	8	2	1	3	1	0	0	0	1	600	1500	0	2400	10560	15060	0	0	0	0	0	0	0	0	0	0	0.87	0	0	0	0	0	0	0	1	1	3	0	0	0	1	0	0	0	0	0
48.66733402	0	2	Y	66	6	2	1	3	1	0	1	0.333333333	1	0	0	0	0	3630	3630	0	0	0	0	0	0	0	0	0	0	0.956629182	0	0	0	0	0	0	0	1	1	5	0	0	1	1	0	0	0	0	0
77.89878508	0	2	Y	43	15	2	1	3	1	0	0	0	1	346	281	0	283	2313	3223	0	0	0	0	0	0	0	0	0	0	0.8	0	0	0	0	0	0	0	0	1	5	0	0	0	1	0	0	0	0	0
69.95651	0	2	Y	107	14	2	1	3	1	0	0	0	1	379.37	1123	0	633	3630	5765.37	0	0	0	0	0	0	0	0	0	0	1.11	0	0	0	0	0	0	0	0	0	0	0	0	0	1	0	0	0	0	0
79.17553236	0	2	Y	77	9	2	1	3	1	0	0	0	1	150	1800	0	300	660	2910	0	0	0	0	0	0	0	0	0	0	1.0559622	0	0	0	0	0	0	0	0	0	0	0	0	0	1	0	0	0	0	0
73.83156324	1	2	Y	157	12	2	1	3	1	0	0	0	1	1410	5745	0	3710	19258	30123	0	0	0	0	0	1	0	1	2	3	0.772487472	0	0	1	2	2	0	0	1	1	3	0	1	1	1	0	0	0	0	0
40.72567305	0	2	Y	116	10	2	1	3	1	0	1	2.634027667	1	0	0	0	204	3410	3614	0	0	0	0	0	1	0	1	2	3	0.75	1	1	1	2	3	0	0	1	1	5	0	0	1	1	0	0	0	0	0
41.25142216	0	2	Y	58	6	2	1	3	1	0	0	0	1	0	0	0	0	2970	2970	0	0	0	0	0	0	0	0	0	0	0.925057019	0	0	0	0	0	0	0	0	0	0	0	0	1	0	0	0	0	0	0
62.13708837	1	2	Y	60	8	2	1	3	1	0	0	0	1	0	0	0	4200	5940	10140	0	0	0	0	0	1	0	1	0	0	2.7	1	1	1	1	3	0	1	0	1	12	0	0	1	1	1	0	0	0	0
72.23496844	1	2	Y	140	15	2	1	3	1	0	0	0	1	0	598	0	482	1380	2460	0	0	0	0	0	1	0	1	2	3	0.769066769	1	1	0	0	0	0	0	0	0	0	0	0	0	0	0	1	1	0	0
25.17501331	1	2	Y	89	13	2	1	3	1	0	0	0	1	0	0	0	600	990	1590	0	0	0	0	0	1	0	1	2	3	0.52	0	0	1	2	1	1	1	0	1	1	0	0	0	1	0	0	0	0	0
77.39729067	1	2	Y	131	13	2	1	3	1	0	0	0	1	727	4244	0	2570	6962	14503	0	0	0	0	0	0	0	0	0	0	1.38	0	0	0	0	0	1	0	0	1	3	0	0	0	1	1	1	1	0	0
55.92043501	1	2	Y	143	15	2	1	3	1	0	0	0	1	0	1720	0	287	6915	8922	0	0	0	0	0	0	0	0	0	0	1.365	0	0	0	0	0	0	1	1	1	3	0	0	0	1	1	0	0	0	0
34.47556468	1	2	Y	60	9	2	1	3	1	1	0	0	1	0	0	0	300	4620	4920	0	0	0	0	1	1	0	1	0	0	1.2	0	0	0	0	0	0	0	0	1	1	0	0	1	0	0	0	0	0	0
82.21910411	0	2	Y	187	15	2	1	3	1	0	0	0	1	563	1582	0	1218	4290	7653	0	0	0	0	0	0	1	1	0	0	1.115	1	0	1	2	3	0	0	0	1	1	0	0	0	1	0	0	0	0	0
54.00360674	1	2	Y	130	15	2	1	3	1	0	0	0	1	2250	12600	0	6000	14850	35700	0	0	0	0	0	0	1	1	0	0	0.8	1	1	1	2	1	0	0	1	1	3	0	0	0	1	0	0	0	0	0
70.95497756	1	2	Y	182	17	2	1	3	1	0	0	0	1	300	900	0	300	1650	3150	0	0	0	0	0	1	0	1	2	0	0.9	0	0	1	1	3	1	0	0	1	5	0	1	0	1	1	0	0	0	0
70.27119933	1	2	Y	157	21	2	1	3	1	0	0	0	1	641	4525	0	2635	10361	18162	0	0	0	0	0	0	0	0	0	0	1.965	0	0	1	2	3	0	0	1	0	0	1	0	0	1	1	0	0	0	0
62.36444977	1	2	Y	76	9	2	1	3	1	1	1	0.005	1	0	0	0	1800	3630	5430	0	0	0	0	1	0	0	0	0	0	0.8	0	0	0	0	0	0	0	1	1	3	0	0	1	1	0	0	0	0	0
41.42182866	0	2	Y	63	4	2	1	3	1	0	0	0	0	0	0	0	0	0	0	0	0	0	0	0	0	0	0	0	0	0.925831477	0	0	0	0	0	0	0	1	0	0	0	1	0	0	0	0	0	0	0
70.42505133	0	2	Y	138	13	2	1	3	1	0	0	0	1	300	1500	0	2700	7260	11760	0	0	0	0	0	1	0	1	2	0	0.5	1	1	1	1	3	1	1	0	1	3	0	0	0	1	0	0	0	0	0
33.89447296	0	3	Y	80	14	2	1	3	1	0	0	0	1	300	3900	0	5400	12870	22470	1	36	24	0	0	0	1	1	2	0	0.8	1	0	1	2	3	0	0	1	1	3	0	1	0	1	0	0	0	0	0
59.77553997	1	4	Y	110	10	2	1	3	1	0	0	0	1	600	1800	0	1200	4620	8220	0	0	0	0	0	0	1	1	2	0	0.740069623	0	0	1	2	2	0	0	0	1	2	0	0	0	0	0	0	0	0	0
24.06186782	0	2	Y	158	14	2	1	3	1	0	0	0	1	0	1681	0	3670	7863	13214	0	0	0	0	0	0	1	1	2	3	0.63	0	0	1	2	3	0	0	0	0	0	0	1	0	1	0	0	0	0	0
30.00668682	0	2	Y	128	11	2	1	3	1	0	0	0	1	0	0	0	0	330	330	0	0	0	0	0	0	0	0	0	0	0.867180821	0	0	0	0	0	0	0	0	0	0	0	0	0	0	0	0	0	0	0
62.81132025	0	2	Y	111	10	2	1	3	1	0	0	0	1	900	5700	0	4200	15510	26310	0	0	0	0	0	0	1	1	0	0	0.9	0	0	1	2	3	0	0	1	1	3	0	1	0	1	0	0	0	0	0
68.14980607	1	2	Y	115	14	2	1	3	1	0	0	0	1	1200	16500	0	5100	22440	45240	0	0	0	0	0	0	0	0	0	0	1.48	0	0	1	2	3	0	0	1	1	3	0	0	0	1	1	0	0	0	0
72.58099856	0	2	Y	74	3	2	1	3	1	0	0	0	1	0	0	0	0	660	660	0	0	0	0	0	0	0	0	0	0	0.5	0	0	0	0	0	0	0	1	1	3	0	0	0	1	0	0	0	0	0
66.23874249	0	2	Y	87	8	2	1	3	1	0	0	0	1	2100	6300	0	5700	13860	27960	0	0	0	0	0	0	1	1	2	0	0.6	1	1	1	2	3	0	0	1	1	3	1	1	0	1	0	0	0	0	0
63.19907407	1	2	Y	112	14	2	1	3	1	0	0	0	1	412	1166	0	914	4940	7432	0	0	0	0	0	0	1	1	0	0	0.9	0	0	0	0	0	0	0	0	0	0	0	0	0	1	0	0	0	0	0
46.50627804	1	2	Y	97	9	2	1	3	1	0	0	0	1	899	3329	0	2981	3960	11169	0	0	0	0	0	1	0	1	0	0	1.06	0	0	0	0	0	1	0	1	1	3	0	0	0	1	0	0	0	0	0
54.76402958	0	2	Y	147	17	2	1	3	1	0	0	0	1	150	1200	0	600	1320	3270	0	0	0	0	0	0	0	0	0	0	0.979826016	0	0	0	0	0	0	0	0	0	0	0	0	0	1	0	0	0	0	0
57.35482926	0	2	Y	37	4	2	1	3	1	0	0	0	1	0	0	0	0	990	990	0	0	0	0	0	0	0	0	0	0	0.68	0	0	0	0	0	0	0	0	0	0	0	0	0	1	0	0	0	0	0
77.55350787	1	2	Y	71	10	2	1	3	1	0	0	0	1	1200	3000	0	2700	13200	20100	0	0	0	0	0	0	1	1	0	0	0.780238542	1	1	1	2	1	0	1	0	1	234	0	0	0	1	0	1	1	1	0
45.72191992	1	2	Y	149	12	2	1	3	1	0	0	0	1	121	0	0	201	1980	2302	1	35.6	24	0	0	1	0	1	2	0	0.700879845	0	0	0	0	0	0	0	0	0	0	0	1	0	1	0	0	0	0	0
66.12088182	1	2	Y	71	9	2	1	3	1	0	0	0	1	300	2400	0	1800	3300	7800	0	0	0	0	0	0	0	0	0	0	1	0	0	0	0	0	0	0	0	0	0	0	0	0	1	0	0	0	0	0
76.70422656	1	2	Y	149	13	2	1	3	1	0	0	0	1	1054	5338	0	5940	15066	27398	0	0	0	0	0	0	1	1	0	0	0.778496426	1	0	0	0	0	1	1	1	1	5	0	0	1	1	0	0	0	0	0
35.59549395	0	2	Y	75	0	2	1	3	1	0	0	0	1	212	2367	0	596	3300	6475	0	0	0	0	0	0	0	0	0	0	NA	0	0	0	0	0	0	0	0	1	2	0	1	0	1	0	0	0	0	0
59.67874743	0	2	Y	169	13	2	1	3	1	0	0	0	1	342	0	0	490	660	1492	0	0	0	0	0	1	0	1	2	3	0.997070346	1	1	1	1	1	1	0	1	1	5	0	0	0	1	0	0	0	0	0
69.17952126	1	2	Y	83	11	2	1	3	1	0	0	0	1	0	2100	0	900	3960	6960	0	0	0	0	0	0	1	1	0	0	0.76234885	0	0	0	0	0	0	0	0	0	0	0	0	0	1	0	0	0	0	0
32.62006807	0	2	Y	39	14	2	1	3	1	1	0	0	1	828	1173	0	1152	6270	9423	0	0	0	0	0	0	0	0	0	0	1.025	0	0	0	0	0	0	0	1	0	0	0	0	0	1	0	0	0	0	0
65.92686896	1	2	Y	118	14	2	1	3	1	0	0	0	1	217	1974	0	4788	9060	16039	0	0	0	0	0	1	0	1	2	0	0.754932259	0	0	1	2	3	0	0	0	0	0	0	1	1	0	0	0	0	0	0
46.52212526	0	2	Y	57	4	2	1	3	1	0	0	0	1	0	0	0	0	660	660	0	0	0	0	0	0	0	0	0	0	1	0	0	0	0	0	0	0	0	1	2	0	0	0	0	0	0	0	0	0
66.42815803	1	2	Y	153	16	2	1	3	1	0	0	0	1	1206	2771	0	2721	8234	14932	0	0	0	0	0	0	1	1	2	0	1.185	1	1	1	2	3	0	0	0	0	0	0	0	0	1	0	0	0	0	0
49.10144688	1	2	Y	81	12	2	1	3	1	0	0	0	1	0	1200	0	900	3300	5400	0	0	0	0	0	0	1	1	2	0	0.711099621	0	0	0	0	0	0	0	0	1	3	0	0	1	0	0	0	0	0	0
63.68393414	1	2	Y	117	9	2	1	3	1	0	0	0	1	0	1200	0	300	3960	5460	0	0	0	0	0	0	1	1	2	0	0.74964625	1	1	1	2	1	0	0	0	1	23	0	0	1	0	0	1	1	0	0
33.64327515	0	2	Y	73	11	2	1	3	1	0	0	0	1	300	2700	0	300	7260	10560	0	0	0	0	0	0	1	1	0	0	0.887553926	1	1	1	2	1	0	0	1	1	5	0	0	1	1	0	0	0	0	0
70.22620541	1	2	Y	88	9	2	1	3	1	0	0	0	1	300	4800	0	1800	5940	12840	0	0	0	0	0	0	1	1	0	0	0.764676325	1	1	1	2	3	0	0	1	1	3	0	0	1	0	0	0	0	0	0
46.76849	1	2	Y	80	3	2	1	3	1	0	1	1.798611083	1	0	0	0	600	1569	2169	0	0	0	0	0	1	0	1	2	3	0.704107282	1	1	1	1	1	0	0	0	0	0	0	0	1	0	0	1	1	0	0
75.49818237	1	2	Y	99	10	2	1	3	1	0	0	0	1	0	0	0	0	660	660	0	0	0	0	0	0	1	1	2	0	0.775995879	1	1	0	0	0	0	0	1	0	0	0	0	0	1	0	0	0	0	0
44.83381816	0	1	Y	123	14	2	1	3	1	0	1	3.909166667	1	300	0	0	0	3630	3930	0	0	0	0	0	0	1	1	0	0	0.777544033	1	0	1	2	3	0	0	0	1	5	0	0	0	1	0	0	0	0	0
24.55986767	0	2	Y	67	8	2	1	3	1	0	0	0	1	0	0	0	0	1320	1320	0	0	0	0	0	0	1	1	0	0	0.832626604	0	0	0	0	0	0	0	0	0	0	0	0	0	0	0	0	0	0	0
51.99912541	0	4	Y	61	8	2	1	3	1	0	0	0	1	0	0	0	0	660	660	0	0	0	0	0	0	0	0	0	0	0.96957542	0	0	0	0	0	0	0	0	0	0	0	0	0	0	0	0	0	0	0
77.0557723	1	2	Y	72	10	2	1	3	1	0	0	0	1	0	0	0	300	1650	1950	0	0	0	0	0	0	0	0	0	0	0.9	0	0	0	0	0	0	0	0	0	0	0	0	0	1	0	0	0	0	0
24.00186326	0	2	Y	52	11	2	1	3	1	1	0	0	1	0	0	0	600	13530	14130	0	0	0	0	1	0	1	1	2	0	0.75	0	0	0	0	0	0	1	0	1	1	0	0	0	0	0	0	0	0	0
24.33913225	0	2	Y	52	11	2	1	3	1	0	0	0	1	300	1200	0	300	5280	7080	0	0	0	1	0	0	1	1	2	0	0.75	0	0	0	0	0	0	1	1	0	0	0	0	1	1	0	0	0	0	0
44.3664195	0	2	Y	97	9	2	1	3	1	NA	0	0	1	1200	7500	0	4200	11880	24780	0	0	0	0	0	0	1	1	2	3	0.938828879	1	1	1	2	1	0	1	0	0	0	0	0	0	0	1	1	1	0	0
60.00171116	0	2	Y	74	12	2	1	3	1	0	0	0	1	0	600	0	1500	7260	9360	1	36	35.5	0	0	0	0	0	0	0	0.998163348	0	0	0	0	0	0	0	0	1	25	0	0	0	1	0	0	0	0	0
71.01110541	1	2	Y	124	14	2	1	3	1	0	0	0	1	600	5700	0	3600	10560	20460	0	0	0	0	0	0	0	0	0	0	1.5	1	0	1	2	3	0	0	0	1	3	0	1	0	1	1	0	0	0	0
66.03676325	1	2	Y	111	9	2	1	3	1	0	0	0	1	0	300	0	1200	6930	8430	0	0	0	0	0	0	1	1	0	0	0.755187546	1	1	0	0	0	0	0	1	1	5	0	0	0	0	0	0	0	0	0
40.74400144	1	2	Y	62	7	2	1	3	1	1	1	0.1875	1	0	1200	0	1200	6270	8670	0	0	0	0	0	0	1	1	0	0	0.684669896	0	0	0	0	0	0	0	1	1	3	0	0	0	0	0	0	1	0	0
73.66105217	1	2	Y	84	11	2	1	3	1	0	0	0	1	0	600	0	1500	6600	8700	0	0	0	0	0	0	1	1	0	0	0.772124981	1	1	1	2	3	0	0	1	0	0	0	0	1	1	0	0	0	0	0
47.7522131	1	2	Y	105	12	2	1	3	1	1	0	0	1	0	577	0	4054	21379	26010	0	0	0	0	1	0	1	1	2	0	1.08	1	1	1	2	1	0	1	1	1	1	0	1	1	0	0	0	0	0	0
78.41269678	0	2	Y	72	6	2	1	3	1	0	0	0	0	0	0	0	0	0	0	0	0	0	0	0	1	0	1	0	0	0.8	1	1	1	2	2	0	0	1	0	0	0	0	0	0	0	0	0	0	0
54.03919309	1	2	Y	138	13	2	1	3	1	0	0	0	1	824	2832	0	1773	7920	13349	1	33	24	0	0	0	1	1	2	0	0.74	0	0	1	2	3	0	0	0	1	5	0	1	0	0	0	0	0	0	0
67.32017644	0	2	Y	79	6	2	1	3	1	0	0	0	1	150	4800	0	1200	5610	11760	0	0	0	0	0	0	0	0	0	0	0.7	0	0	0	0	0	0	0	0	1	3	0	0	0	1	0	0	0	0	0
62.71836832	1	4	Y	78	12	2	1	3	1	0	0	0	1	0	0	0	600	330	930	0	0	0	0	0	0	1	1	0	0	0.9	1	1	1	2	1	0	0	0	0	0	0	0	0	0	1	1	1	0	0
64.4514811	1	2	Y	93	9	2	1	3	1	0	0	0	0	0	0	0	0	0	0	0	0	0	0	0	0	1	1	2	0	0.751471623	1	1	1	2	1	0	1	1	0	0	0	0	0	0	0	0	0	0	0
64.46477869	1	2	Y	93	9	2	1	3	1	0	0	0	1	300	1500	0	300	1980	4080	0	0	0	0	0	1	0	1	2	0	0.751471623	1	0	1	2	1	0	1	0	0	0	0	0	0	0	0	1	1	0	0
61.5633109	1	2	Y	97	10	2	1	3	1	0	1	1.489583333	1	150	0	0	900	4620	5670	1	35	24	0	0	0	0	0	0	0	1.3	0	0	0	0	0	0	1	0	1	5	0	0	0	0	0	0	0	0	0
73.89927941	1	2	Y	77	8	2	1	3	1	0	0	0	1	300	0	0	1500	3630	5430	0	0	0	0	0	1	0	1	0	0	0.772631246	1	1	1	1	3	0	0	0	1	3	0	0	0	1	0	0	0	0	0
25.48716823	1	1	Y	122	13	2	1	3	1	0	0	0	1	562	3815	0	1545	5250	11172	0	0	0	0	0	1	0	1	2	3	0.514441763	1	0	1	2	1	0	0	0	1	5	0	0	0	1	0	0	0	0	0
46.35466766	1	2	Y	134	14	2	1	3	1	0	0	0	1	403	896	0	1048	3333	5680	0	0	0	1	0	0	0	0	0	0	1.18	0	0	0	0	0	0	0	1	1	3	0	0	0	1	0	0	0	0	0
70.50463533	0	2	Y	131	14	2	1	3	1	0	0	0	1	438	2265	0	2104	4663	9470	0	0	0	0	0	0	1	1	2	3	1.03138922	1	1	1	2	3	0	0	1	1	4	0	1	0	1	0	0	0	0	0
48.75714503	0	4	Y	87	5	2	1	3	1	0	0	0	1	600	2700	0	1200	4620	9120	0	0	0	0	0	0	1	1	2	3	0.956987289	1	1	0	0	0	0	0	0	1	3	0	0	0	1	0	0	0	0	0
38.84643509	1	2	Y	26	18	2	1	3	1	0	0	0	1	272	578	0	335.3	2920	4105.3	0	0	0	0	0	0	1	1	0	0	0.678073222	0	0	0	0	0	0	0	1	0	0	0	0	0	1	0	0	0	0	0
54.36784546	1	2	Y	84	11	2	1	3	1	0	0	0	0	0	0	0	0	0	0	0	0	0	0	0	0	1	1	2	0	0.725960109	0	0	0	0	0	0	0	1	1	3	0	0	0	0	1	1	1	0	0
56.30396988	0	2	Y	NA	NA	2	1	3	1	0	0	0	1	300	0	0	900	5940	7140	0	0	0	0	0	0	0	0	0	0	0.9	0	0	0	0	0	0	0	1	0	0	0	0	0	1	0	0	0	0	0
38.64078447	0	2	Y	128	17	2	1	3	1	0	0	0	1	1050	9000	0	4200	12870	27120	0	0	0	0	0	0	1	1	2	0	0.912861152	1	0	1	2	4	1	1	1	1	1	0	0	0	0	0	0	0	1	0
55.77065556	0	2	Y	31	20	2	1	3	1	0	0	0	1	228	693	0	3664.9	5666	10251.9	0	0	0	0	0	1	0	1	0	0	0.983455624	1	1	1	2	2	0	0	1	1	5	0	1	0	1	0	0	0	0	0
30.96253137	1	2	Y	86	13	2	1	3	1	0	0	0	1	0	0	0	300	0	300	0	0	0	0	0	1	0	1	0	0	0.647557157	1	1	1	2	1	0	1	1	0	0	0	0	0	1	0	1	1	0	0
31.58436763	1	4	Y	95	10	2	1	3	1	0	0	0	1	300	5700	0	4200	11880	22080	0	0	0	0	0	0	1	1	2	0	0.650176338	1	0	1	2	3	0	0	1	1	3	0	0	0	1	0	0	0	0	0
67.88114876	1	2	Y	90	12	2	1	3	1	0	0	0	1	900	2100	0	1800	2640	7440	0	0	0	0	0	0	1	1	0	0	1.95	1	0	1	2	3	0	0	0	0	0	0	0	0	1	1	0	0	0	0
33.35430831	0	1	Y	69	11	2	1	3	1	1	0	0	1	600	17700	0	900	5280	24480	0	0	0	1	0	1	0	1	0	0	0.732232286	0	0	0	0	0	0	0	0	1	3	0	0	0	1	0	0	0	0	0
31.31499163	0	4	Y	37	7	2	1	3	1	0	0	0	1	0	0	0	0	1980	1980	0	0	0	0	0	0	1	1	0	0	0.874726166	0	0	0	0	0	0	0	1	0	0	0	0	0	1	0	0	0	0	0
66.4705643	1	2	Y	72	7	2	1	3	1	1	0	0	1	0	0	0	0	660	660	0	0	0	0	0	0	0	0	0	0	0.8	0	0	0	0	0	0	0	0	0	0	0	0	0	0	0	0	0	0	0
20.42813142	1	2	Y	93	9	2	1	3	1	1	0	0	0	0	0	0	0	0	0	0	0	0	0	0	0	1	1	2	3	0.595133943	0	0	1	2	1	0	0	0	0	0	0	0	0	0	0	0	0	0	0
63.83164499	0	2	Y	68	5	2	1	3	1	1	0	0	1	0	600	0	0	4950	5550	0	0	0	0	0	0	0	0	0	0	1.010780177	0	0	0	0	0	0	0	1	0	0	0	0	0	0	0	0	0	0	0
47.42344475	1	4	Y	111	11	2	1	3	1	0	0	0	1	0	0	0	0	990	990	0	0	0	0	0	0	1	1	0	0	0.706115695	0	0	0	0	0	0	0	0	0	0	0	0	0	0	0	0	0	0	0
47.42934063	1	4	Y	111	11	2	1	3	1	0	0	0	1	300	900	0	900	4950	7050	0	0	0	0	0	0	1	1	0	0	0.706115695	0	0	0	0	0	0	0	1	0	0	0	0	0	1	0	0	0	0	0
55.35254392	1	2	Y	74	12	2	1	3	1	0	0	0	1	0	0	0	3000	3300	6300	0	0	0	0	0	0	1	1	0	0	0.7	0	0	0	0	0	0	0	1	0	0	0	0	0	0	0	0	0	0	0
46.60360864	1	1	Y	128	15	2	1	3	1	1	0	0	1	0	578	0	0	2176	2754	0	0	0	0	0	1	0	1	2	3	1.35	1	0	1	2	1	1	1	0	1	5	0	0	1	0	1	1	1	0	0
52.17274317	0	2	Y	169	17	2	1	3	1	0	0	0	1	0	1500	0	900	2310	4710	0	0	0	0	0	0	0	0	0	0	1.1	0	0	0	0	0	0	0	0	0	0	0	0	1	1	0	0	0	0	0
60.78352346	1	2	Y	129	13	2	1	3	1	0	0	0	1	328	626	0	603	1320	2877	0	0	0	0	0	0	0	0	0	0	1.13	0	0	0	0	0	0	0	0	0	0	0	0	0	1	0	0	0	0	0
70.59816146	0	2	Y	101	10	2	1	3	1	0	0	0	1	600	1800	0	900	6600	9900	0	0	0	0	0	0	0	0	0	0	0.9	0	0	0	0	0	0	0	1	1	3	0	0	0	1	0	0	0	0	0
70.83037874	1	4	Y	72	9	2	1	3	1	0	0	0	1	300	0	0	0	990	1290	0	0	0	0	0	0	0	0	0	0	1.2	0	0	0	0	0	1	0	0	0	0	0	0	0	1	0	0	0	0	0
81.66653168	0	2	Y	109	15	2	1	3	1	0	0	0	1	600	7800	0	2700	7920	19020	0	0	0	0	0	0	1	1	0	0	1.062623352	0	0	0	0	0	0	0	0	1	3	0	0	0	1	0	0	0	0	0
62.74492357	0	2	Y	156	15	2	1	3	1	0	0	0	1	0	516	0	0	990	1506	0	0	0	0	0	1	0	1	2	0	0.7	1	0	1	2	3	0	0	1	1	5	0	1	0	1	0	0	0	0	0
61.9254506	1	2	Y	110	16	2	1	3	1	0	0	0	1	425	3662	0	3284	9240	16611	0	0	0	0	0	0	1	1	2	3	0.7	1	0	1	1	2	0	1	1	1	3	0	1	0	1	0	0	0	0	0
70.77143889	1	2	Y	87	11	2	1	3	1	0	0	0	1	600	2700	0	2100	8580	13980	0	0	0	0	0	0	1	1	0	0	1	1	0	1	2	1	0	0	0	0	0	0	0	0	1	0	0	0	0	0
44.08082174	0	2	Y	55	5	2	1	3	1	0	0	0	1	0	0	0	900	2640	3540	0	0	0	0	0	0	0	0	0	0	1	0	0	0	0	0	0	0	1	0	0	0	0	0	0	0	0	0	0	0
60.36771998	1	2	Y	84	9	2	1	3	1	1	0	0	1	0	0	0	0	2310	2310	0	0	0	0	0	0	1	1	2	3	1	1	0	1	2	1	0	0	0	1	5	0	0	0	0	0	1	1	0	0
60.43903529	1	2	Y	84	9	2	1	3	1	0	0	0	1	300	1200	0	1500	2970	5970	0	0	0	0	0	0	1	1	2	3	1	1	0	1	2	1	0	0	1	1	5	0	0	0	0	0	1	1	0	0
66.66729409	1	2	Y	84	7	2	1	3	1	0	0	0	1	0	0	0	300	990	1290	0	0	0	0	0	0	0	0	0	0	1.1	0	0	0	0	0	0	0	1	1	3	0	0	0	0	0	0	0	0	0
63.83264887	0	2	Y	145	14	2	1	3	1	0	0	0	1	615	2253	0	1524	6056	10448	0	0	0	0	0	0	0	0	0	0	0.7	0	0	0	0	0	0	0	1	1	3	0	1	0	1	0	0	0	0	0
70.7176078	1	2	Y	137	11	2	1	3	1	0	0	0	1	0	0	0	0	993	993	0	0	0	0	0	0	0	0	0	0	1	0	0	0	0	0	0	0	0	0	0	0	0	0	0	0	0	0	0	0
21.72511027	0	2	Y	112	15	2	1	3	1	0	0	0	1	0	0	0	0	1323	1323	0	0	0	0	0	0	0	0	0	0	0.815	0	0	0	0	0	0	0	0	0	0	0	0	0	0	0	0	0	0	0
52.73440376	1	2	Y	126	12	2	1	3	1	0	1	0.516666625	1	773	4178	0	569	7776	13296	0	0	0	0	0	1	0	1	2	0	1.715	0	0	1	2	3	0	1	1	1	2	0	0	0	0	0	0	0	0	0
81.34888965	1	4	Y	143	13	2	1	3	1	0	0	0	1	0	0	0	0	660	660	0	0	0	0	0	1	0	1	2	0	0.787843011	0	0	0	0	0	0	0	0	0	0	0	0	0	0	1	1	1	0	0
34.53861891	1	2	Y	114	13	2	1	3	1	0	1	0.802083333	1	150	300	0	3336	11013	14799	0	0	0	0	0	0	1	1	2	3	0.98	1	0	1	2	3	0	1	1	1	5	0	1	0	0	0	0	0	0	0
71.45824397	1	2	Y	110	15	2	1	3	1	0	0	0	1	450	0	0	958	4280	5688	0	0	0	0	0	1	0	1	2	3	0.767380804	0	0	0	0	0	0	0	0	0	0	0	0	1	1	1	1	1	0	0
61.5386132	1	4	Y	151	17	2	1	3	1	0	0	0	1	0	0	0	447	990	1437	0	0	0	0	0	1	0	1	2	3	0.744449582	0	0	0	0	0	0	0	1	1	5	0	0	0	0	1	1	1	0	0
21.20771161	1	4	Y	111	13	2	1	3	1	0	1	0.204861083	1	0	0	0	225	990	1215	0	0	0	0	0	1	0	1	2	3	0.84	1	0	1	2	1	0	0	0	0	0	0	0	0	1	0	1	1	1	0
68.94242718	1	2	Y	145	13	2	1	3	1	0	0	0	1	335	2537	0	1768	4290	8930	0	0	0	0	0	0	1	1	2	3	1.4	1	0	1	2	1	0	0	0	1	3	0	0	0	1	0	0	0	0	0
54.44830786	0	2	Y	129	13	2	1	3	1	0	0	0	1	0	0	0	3710	7183	10893	0	0	0	0	0	1	0	1	2	0	1.15	1	0	1	2	3	0	0	0	0	0	0	0	1	0	0	0	0	0	0
60.18027036	1	4	Y	103	12	2	1	3	1	0	0	0	0	0	0	0	0	0	0	0	0	0	0	0	0	1	1	2	0	1.61	1	1	0	0	0	0	0	0	0	0	0	0	0	1	1	0	0	0	0
49.13925203	0	2	Y	NA	NA	2	1	3	1	0	0	0	1	212	1732	0	1095	2640	5679	0	0	0	0	0	0	0	0	0	0	NA	0	0	0	0	0	0	0	0	1	5	0	0	0	0	0	0	0	0	0
38.01677884	0	4	Y	122	14	2	1	3	1	0	0	0	1	266	1419	0	2041	22780	26506	0	0	0	0	0	0	1	1	2	0	1.025	1	0	1	2	3	0	0	1	1	3	0	0	1	1	0	0	0	0	0
76.64808731	0	2	Y	116	14	2	1	3	1	0	0	0	1	455	1145	0	927	3500	6027	0	0	0	0	0	0	0	0	0	0	1.75	0	0	1	2	3	0	0	0	1	5	0	0	0	1	1	0	0	0	0
21.64614229	0	2	Y	143	17	2	1	3	1	1	0	0	1	568	604	0	1584	7272	10028	0	0	0	0	0	1	0	1	2	0	0.811552545	1	0	1	2	1	0	1	0	1	3	0	0	0	1	0	0	0	0	0
43.70248688	1	4	Y	135	14	2	1	3	1	0	1	0.302083292	1	224	594	0	928	1650	3396	0	0	0	0	0	0	1	1	2	3	0.694482097	1	1	0	0	0	0	0	0	0	0	0	0	0	0	0	0	0	0	0
55.17339341	1	2	Y	141	20	2	1	3	1	0	0	0	1	1091	1404	0	1284	4950	8729	0	0	0	0	0	0	1	1	2	3	0.728130854	0	0	1	2	3	1	0	0	0	0	0	0	0	1	1	0	0	0	0
36.97966005	0	4	Y	126	12	2	1	3	1	0	0	0	1	437	2362	0	1482	3300	7581	0	0	0	0	0	0	0	0	0	0	0.904754751	0	0	0	0	0	0	1	1	1	3	0	1	0	1	0	0	0	0	0
58.24594076	1	2	Y	116	13	2	1	3	1	0	0	0	1	111	0	0	200	660	971	0	0	0	0	0	0	1	1	2	3	1.07	1	1	0	0	0	0	0	0	0	0	0	0	0	0	0	0	0	0	0
71.46981329	0	2	Y	122	12	2	1	3	1	0	1	0.510416667	1	371	2828	0	1163	4620	8982	0	0	0	0	0	0	1	1	0	0	1.01	0	0	0	0	0	0	0	0	0	0	0	0	0	1	1	1	1	0	0
72.03562248	1	2	Y	138	15	2	1	3	1	0	1	1.11458325	1	0	574	0	0	990	1564	0	0	0	0	0	1	0	1	2	3	0.76863545	0	0	0	0	0	0	0	0	0	0	0	0	0	1	0	0	0	0	0
48.01877709	1	1	Y	116	15	2	1	3	1	0	0	0	1	737	1949	0	2082	5250	10018	0	0	0	0	0	1	0	1	2	3	0.585031686	0	0	1	2	1	0	0	1	0	0	0	0	0	1	0	0	0	0	0
57.23404441	0	2	Y	117	14	2	1	3	1	1	0	0	1	364	292	0	1365	4603	6624	0	0	0	0	0	1	0	1	0	0	0.86	0	0	0	0	0	0	0	0	0	0	0	0	0	1	0	0	0	0	0
64.82753441	1	2	Y	130	13	2	1	3	1	0	0	0	1	0	915	0	0	0	915	0	0	0	0	0	1	0	1	2	0	0.752359632	0	0	0	0	0	0	0	0	0	0	0	0	0	1	0	0	0	0	0
87.16337934	NA	2	Y	187	15	2	1	3	1	0	0	0	1	0	614	0	229	990	1833	0	0	0	0	0	0	1	1	2	0	0.798961993	1	1	1	2	3	1	0	0	0	0	0	0	0	1	0	0	0	0	0
34.21235645	0	4	Y	94	8	2	1	3	1	1	0	0	0	0	0	0	0	0	0	0	0	0	0	1	0	0	0	0	0	0.89058125	0	0	0	0	0	0	0	0	0	0	0	0	1	0	0	0	0	0	0
51.61391551	1	2	Y	117	14	2	1	3	1	0	0	0	1	286	855	0	0	2640	3781	0	0	0	0	0	0	1	1	2	3	0.718339864	0	0	1	2	1	1	0	0	0	0	0	1	0	1	0	0	0	0	0
[truncated: 9 more columns]
